# Supplementary material for: Mechanical and Electrical Properties of Polyethylene Terephthalate Glycol/Antimony Tin Oxide Nanocomposites in Material Extrusion 3D Printing
Source: Nanomaterials (Basel). 2024 Apr 26;14(9):761. doi: 10.3390/nano14090761 (PMC11085549; doi:10.3390/nano14090761)
Supplement: Supplementary file 1 [file nanomaterials-14-00761-s001.zip]

Archive with 1 entries (1 files):
- nanomaterials-2950890-supplementary.pdf
